# Supplementary material for: Learning and interpreting the gene regulatory grammar in a deep learning framework
Source: PLoS Comput Biol. 2020 Nov 2;16(11):e1008334. doi: 10.1371/journal.pcbi.1008334 (PMC7660921; doi:10.1371/journal.pcbi.1008334)
Supplement: S5 Table — (CSV) [file pcbi.1008334.s011.csv]

	tfbss_in_cluster_4	tfs	n_cluster4_tfbss	n_other_cluster_tfbss	fisher_exact_oddsratio	fisher_exact_p
TBX5_MOUSE.H11MO.0.D	5	5	112	625	inf	9.060879461360815e-05
BRAC_MOUSE.H11MO.0.B	7	10	112	625	13.020833333333334	0.0001754278106183219
NR6A1_MOUSE.H11MO.0.D	5	8	112	625	9.300595238095237	0.003322700947807658
GATA4_MOUSE.H11MO.0.A	3	3	112	625	inf	0.003670697662252791
GATA3_MOUSE.H11MO.0.A	2	2	112	625	inf	0.02362014147883124
NKX25_MOUSE.H11MO.0.A	3	5	112	625	8.370535714285714	0.02863117738974955
TBX21_MOUSE.H11MO.0.A	5	13	112	625	3.4877232142857144	0.03837211018705042
NFE2_MOUSE.H11MO.0.A	3	6	112	625	5.580357142857143	0.05067361293780122
ZEB1_MOUSE.H11MO.0.B	3	6	112	625	5.580357142857143	0.05067361293780122
SPIB_MOUSE.H11MO.0.A	4	10	112	625	3.7202380952380953	0.054584973313241886
BATF_MOUSE.H11MO.0.A	3	7	112	625	4.185267857142857	0.07858218052684847
FOSL2_MOUSE.H11MO.0.A	3	8	112	625	3.3482142857142856	0.1115704820286898
P73_MOUSE.H11MO.1.B	7	29	112	625	1.7755681818181819	0.14847338512024233
EPAS1_MOUSE.H11MO.0.C	1	1	112	625	inf	0.15311653116522655
STF1_MOUSE.H11MO.0.B	4	14	112	625	2.232142857142857	0.15674289228332106
RARG_MOUSE.H11MO.0.C	3	11	112	625	2.0926339285714284	0.23166395610779683
COT2_MOUSE.H11MO.0.A	3	12	112	625	1.8601190476190477	0.2756739392409929
NFYC_MOUSE.H11MO.0.B	1	2	112	625	5.580357142857143	0.28261292085201406
DMRTB_MOUSE.H11MO.0.C	1	2	112	625	5.580357142857143	0.28261292085201406
MITF_MOUSE.H11MO.0.A	2	7	112	625	2.232142857142857	0.2922890032996306
NR4A3_MOUSE.H11MO.0.D	2	8	112	625	1.8601190476190477	0.35252851039051736
HXB4_MOUSE.H11MO.0.A	1	3	112	625	2.7901785714285716	0.3921598667219884
MEF2A_MOUSE.H11MO.0.A	2	9	112	625	1.594387755102041	0.41076080295817385
IRF4_MOUSE.H11MO.0.A	2	9	112	625	1.594387755102041	0.41076080295817385
PBX1_MOUSE.H11MO.0.A	2	10	112	625	1.3950892857142858	0.46618671998098205
ARI5B_MOUSE.H11MO.0.C	1	4	112	625	1.8601190476190477	0.48485343630426114
HSF1_MOUSE.H11MO.1.A	1	5	112	625	1.3950892857142858	0.563305675789078
E2F4_MOUSE.H11MO.0.A	1	6	112	625	1.1160714285714286	0.6297208287304363
RUNX3_MOUSE.H11MO.0.A	1	7	112	625	0.9300595238095238	0.6859594663029149
MAFK_MOUSE.H11MO.0.A	1	7	112	625	0.9300595238095238	0.6859594663029149
SIX4_MOUSE.H11MO.0.C	2	15	112	625	0.8585164835164835	0.6902798948371152
ZBTB6_MOUSE.H11MO.0.D	2	16	112	625	0.7971938775510204	0.7243323260273595
NFKB1_MOUSE.H11MO.0.A	1	8	112	625	0.7971938775510204	0.7335924600046245
ASCL1_MOUSE.H11MO.0.A	5	40	112	625	0.7971938775510204	0.7468520008125006
COE1_MOUSE.H11MO.0.A	2	17	112	625	0.7440476190476191	0.7551150012244545
REST_MOUSE.H11MO.0.A	1	9	112	625	0.6975446428571429	0.7739464171346263
MEIS1_MOUSE.H11MO.1.A	1	9	112	625	0.6975446428571429	0.7739464171346263
HES1_MOUSE.H11MO.0.D	1	9	112	625	0.6975446428571429	0.7739464171346263
STAT4_MOUSE.H11MO.0.A	1	11	112	625	0.5580357142857143	0.8371258439722351
PRGR_MOUSE.H11MO.0.A	1	12	112	625	0.5073051948051948	0.8616983134402083
TFE2_MOUSE.H11MO.0.A	3	32	112	625	0.5772783251231527	0.8820750287993956
TEAD2_MOUSE.H11MO.0.C	2	24	112	625	0.5073051948051948	0.8973793200821962
LEF1_MOUSE.H11MO.0.B	1	15	112	625	0.3985969387755102	0.9152051640102861
SMAD2_MOUSE.H11MO.0.A	3	35	112	625	0.5231584821428571	0.9154007289851227
TBX20_MOUSE.H11MO.0.C	1	18	112	625	0.3282563025210084	0.947901026997576
TF2L1_MOUSE.H11MO.0.C	1	19	112	625	0.3100198412698413	0.9556883073558498
NDF2_MOUSE.H11MO.0.A	1	24	112	625	0.24262422360248448	0.9802088688735016
NFIC_MOUSE.H11MO.0.A	1	32	112	625	0.18001152073732718	0.9944849770187152
